# Supplementary material for: Synthesis of Amorphous Cellulose Derivatives via Michael Addition to Hydroxyalkyl Acrylates for Thermoplastic Film Applications
Source: Polymers (Basel). 2024 Nov 11;16(22):3142. doi: 10.3390/polym16223142 (PMC11598606; doi:10.3390/polym16223142)
Supplement: Supplementary file 1 [file polymers-16-03142-s001.zip]

Archive with 1 entries (1 files):
- polymers-3305008-supplementary.pdf
